# Supplementary material for: Porphyromonas gingivalis Promotes Neuroinflammation by Microglial Ferroptosis via NOX4/PPAR-α/PGC-1α Pathway
Source: Research (Wash D C). 2026 Apr 8;9:1163. doi: 10.34133/research.1163 (PMC13058221; doi:10.34133/research.1163)
Supplement: Supplementary 1 — Figs. S1 to S6 [file research.1163.f1.zip]

Archive with 7 entries (7 files):
- Sup 1.pdf
- Sup 2.pdf
- Sup 3.pdf
- Sup 4.pdf
- Sup 5.pdf
- Sup6.pdf
- Supplement Figure 1.docx
